# Supplementary material for: Gold Nanoclusters Dispersed on Gold Dendrite-Based Carbon Fibre Microelectrodes for the Sensitive Detection of Nitric Oxide in Human Serum
Source: Biosensors (Basel). 2022 Dec 5;12(12):1128. doi: 10.3390/bios12121128 (PMC9776376; doi:10.3390/bios12121128)
Supplement: Supplementary file 1 [file biosensors-12-01128-s001.zip]

Archive with 1 entries (1 files):
- biosensors-2033954-supplementary.pdf
